# Supplementary material for: Using grass inflorescence as source material for biomonitoring through environmental DNA metabarcoding
Source: Mol Biol Rep. 2024 Sep 16;51(1):987. doi: 10.1007/s11033-024-09885-9 (PMC11405429; doi:10.1007/s11033-024-09885-9)
Supplement: Supplementary file 2 — Supplementary file2 (XLSX 11 KB) [file 11033_2024_9885_MOESM2_ESM.xlsx]

## Sheet: Supplementary Table S1
Supplementary Table S1. Denoise statistics following raw sequence filtering of all forward reads generated from 12 samples representing four specimens taken from four different grass species inflorescence (Themeda triandra, Cymbopogon caesius, Panicum coloratum and Sporobolus fimbriatus).
Sample ID	Barcode sequences	Input	Filtered	% of input passed filter	Denoised	Merged	% of input merged	Non-chimeric	% of input non-chimeric
FCC.1	GTTGAAGC	87112	79155	90.87	79071	78042	89.59	76393	87.7
FCC.2	GTCGGGGA	5685	4765	83.82	4681	4507	79.28	4225	74.32
FCC.3	GTCGATTT	192560	179245	93.09	178667	176498	91.66	172298	89.48
FCC.4	GTGCGCCG	1696	1154	68.04	1114	1074	63.33	1014	59.79
FPC.1	GTCCGGAG	164257	152431	92.8	152266	150514	91.63	144500	87.97
FPC.2	GTTACAGG	135703	127656	94.07	127396	126293	93.07	123848	91.26
FPC.3	GTAAGCGC	950	138	14.53	123	116	12.21	115	12.11
FPC.4	GTGATATT	109167	98536	90.26	97891	95168	87.18	92250	84.5
FSF.1	GTGGTGCT	3442	1656	48.11	1561	1499	43.55	1434	41.66
FSF.2	GTAGCCGA	4998	2153	43.08	2138	2016	40.34	1504	30.09
FSF.3	GTCAAAGT	1428	380	26.61	335	310	21.71	300	21.01
FSF.4	GTTGCAAA	2828	1100	38.9	1049	989	34.97	760	26.87
FTT.1	GTGTAAAC	2222	448	20.16	411	380	17.1	353	15.89
FTT.2	GTGCAGCC	637	122	19.15	104	97	15.23	97	15.23
FTT.3	GTCCTTGG	4189	2849	68.01	2768	2684	64.07	2302	54.95
FTT.4	GTATCAAG	79476	73765	92.81	73603	73015	91.87	71233	89.63
